# Supplementary material for: Prevalence of Depression and Anxiety in Nurses during the First Eleven Months of the COVID-19 Pandemic: A Systematic Review and Meta-Analysis
Source: Int J Environ Res Public Health. 2022 Jan 20;19(3):1154. doi: 10.3390/ijerph19031154 (PMC8834441; doi:10.3390/ijerph19031154)
Supplement: Supplementary file 1 [file ijerph-19-01154-s001.zip]

Archive with 1 entries (1 files):
- ijerph-1528794-supplementary.pdf
